# Supplementary material for: ncStem: a comprehensive resource of curated and predicted ncRNAs in cancer stemness
Source: Database (Oxford). 2024 Aug 13;2024:baae081. doi: 10.1093/database/baae081 (PMC11321241; doi:10.1093/database/baae081)
Supplement: baae081_Supp [file baae081_supp.zip › suppl_data/Supplementary Table S1.xls]

## Sheet: Sheet1
Supplementary Table S1: the list of seed factors for the RWR algorithm.
genename	geneid	genetype
HOXA11	ENSG00000005073	lncRNA
TCF7	ENSG00000081059	lncRNA
TPTEP1	ENSG00000100181	lncRNA
RP1	ENSG00000104237	lncRNA
LINC00525	ENSG00000146666	lncRNA
TALNEC2	ENSG00000163364	lncRNA
TPT1-AS1	ENSG00000170919	lncRNA
SNHG11	ENSG00000174365	lncRNA
LINC01106	ENSG00000175772	lncRNA
LINC00324	ENSG00000178977	lncRNA
LINC01559	ENSG00000180861	lncRNA
WT1-AS	ENSG00000183242	lncRNA
GATA3-AS1	ENSG00000197308	lncRNA
SNHG12	ENSG00000197989	lncRNA
TDRG1	ENSG00000204091	lncRNA
ZNF204P	ENSG00000204789	lncRNA
FAM83A-AS1	ENSG00000204949	lncRNA
HLA-F-AS1	ENSG00000206446	lncRNA
SRA	ENSG00000213523	lncRNA
UCA1	ENSG00000214049	lncRNA
LINC00680	ENSG00000215190	lncRNA
LINK-A	ENSG00000215808	lncRNA
TINCR	ENSG00000223573	lncRNA
LINP1	ENSG00000223784	lncRNA
HOXD-AS1	ENSG00000224189	lncRNA
LOCCS	ENSG00000224310	lncRNA
DUXAP9	ENSG00000225210	lncRNA
PCAT3	ENSG00000225937	lncRNA
LAMP5-AS1	ENSG00000225988	lncRNA
FGF13-AS1	ENSG00000226031	lncRNA
SLC16A1-AS1	ENSG00000226419	lncRNA
THOR	ENSG00000226856	lncRNA
ANCR	ENSG00000226950	lncRNA
DANCR	ENSG00000226950	lncRNA
LINC00511	ENSG00000227036	lncRNA
LINC01806	ENSG00000227403	lncRNA
PCAT9	ENSG00000227418	lncRNA
CERS6-AS1	ENSG00000227617	lncRNA
SOX21-AS1	ENSG00000227640	lncRNA
PCAT6	ENSG00000228288	lncRNA
LINC01013	ENSG00000228495	lncRNA
MACC1-AS1	ENSG00000228598	lncRNA
HOTAIR	ENSG00000228630	lncRNA
XIST	ENSG00000229807	lncRNA
EMX2OS	ENSG00000229847	lncRNA
LINC01315	ENSG00000229891	lncRNA
FEZF1-AS1	ENSG00000230316	lncRNA
LINC00332	ENSG00000230710	lncRNA
FOXD3-AS1	ENSG00000230798	lncRNA
LINC01305	ENSG00000231453	lncRNA
LINC-PINT	ENSG00000231721	lncRNA
EMBP1	ENSG00000231752	lncRNA
DLX6-AS1	ENSG00000231764	lncRNA
LINC00665	ENSG00000232677	lncRNA
HOXB-AS3	ENSG00000233101	lncRNA
LINC-ITGB1	ENSG00000233387	lncRNA
HOTAIRM1	ENSG00000233429	lncRNA
STXBP5-AS1	ENSG00000233452	lncRNA
LINC00460	ENSG00000233532	lncRNA
B4GALT1-AS1	ENSG00000233554	lncRNA
LINC01426	ENSG00000234380	lncRNA
GAS5	ENSG00000234741	lncRNA
SNHG20	ENSG00000234912	lncRNA
LINC00941	ENSG00000235884	lncRNA
PITPNA-AS1	ENSG00000236618	lncRNA
BC200	ENSG00000236824	lncRNA
LINC00106	ENSG00000236871	lncRNA
MIR600HG	ENSG00000236901	lncRNA
ZEB1-AS1	ENSG00000237036	lncRNA
HCP5	ENSG00000237105	lncRNA
HAND2-AS1	ENSG00000237125	lncRNA
FOXD2-AS1	ENSG00000237424	lncRNA
KCNMB2-AS1	ENSG00000237978	lncRNA
NCK1-AS1	ENSG00000239213	lncRNA
CDKN2B-AS1	ENSG00000240498	lncRNA
HOXA11-AS	ENSG00000240990	lncRNA
ADAMTS9-AS1	ENSG00000241158	lncRNA
HNF1A-AS1	ENSG00000241388	lncRNA
PTPRG-AS1	ENSG00000241472	lncRNA
SOX2OT	ENSG00000242808	lncRNA
MNX1-AS1	ENSG00000243479	lncRNA
DUBR	ENSG00000243701	lncRNA
HOTTIP	ENSG00000243766	lncRNA
GATA2-AS1	ENSG00000244300	lncRNA
DUXAP10	ENSG00000244306	lncRNA
NEAT1	ENSG00000245532	lncRNA
LINC02273	ENSG00000245954	lncRNA
OIP5-AS1	ENSG00000247556	lncRNA
NR2F2-AS1	ENSG00000247809	lncRNA
LUCAT1	ENSG00000248323	lncRNA
lncTCF7	ENSG00000249073	lncRNA
C5orf66-AS1	ENSG00000249082	lncRNA
CASC11	ENSG00000249375	lncRNA
LINC00942	ENSG00000249628	lncRNA
PVT1	ENSG00000249859	lncRNA
LINC00617	ENSG00000250366	lncRNA
LINC02381	ENSG00000250742	lncRNA
ZBED3-AS1	ENSG00000250802	lncRNA
MALAT1	ENSG00000251562	lncRNA
MALAT-1	ENSG00000251562	lncRNA
HOXA10-AS	ENSG00000253187	lncRNA
TUG1	ENSG00000253352	lncRNA
PCAT1	ENSG00000253438	lncRNA
HOXA-AS2	ENSG00000253552	lncRNA
LINC01419	ENSG00000253898	lncRNA
AGAP2-AS1	ENSG00000255737	lncRNA
TMPO-AS1	ENSG00000257167	lncRNA
LBX2-AS1	ENSG00000257702	lncRNA
LINC00645	ENSG00000258548	lncRNA
LINC-RoR	ENSG00000258609	lncRNA
ROR	ENSG00000258609	lncRNA
LINC00261	ENSG00000259974	lncRNA
NORAD	ENSG00000260032	lncRNA
DOCK9-AS2	ENSG00000260992	lncRNA
VPS9D1-AS1	ENSG00000261373	lncRNA
LOXL1-AS1	ENSG00000261801	lncRNA
LINC00662	ENSG00000261824	lncRNA
FARSA-AS1	ENSG00000266975	lncRNA
ASB16-AS1	ENSG00000267080	lncRNA
FENDRR	ENSG00000268388	lncRNA
FOXF1-AS1	ENSG00000268388	lncRNA
SNHG8	ENSG00000269893	lncRNA
CASC15	ENSG00000272168	lncRNA
AFAP1-AS1	ENSG00000272620	lncRNA
GAS6-AS2	ENSG00000272695	lncRNA
DGCR5	ENSG00000273032	lncRNA
LINC01232	ENSG00000280734	lncRNA
CCAT2	ENSG00000280997	lncRNA
RBM5-AS1	ENSG00000281691	lncRNA
LINC01606	ENSG00000282395	lncRNA
MIR210HG	ENSG00000282810	lncRNA
HULC	ENSG00000285219	lncRNA
H19	ENSG00000288237	lncRNA
MCT-1	ENSG00000288295	lncRNA
ASAP1-IT1		lncRNA
ATB		lncRNA
CASC21		lncRNA
DDIT4-AS1		lncRNA
HOXATs		lncRNA
IPW		lncRNA
KB-1980E6.3		lncRNA
LINC-DYNC2H1-4		lncRNA
LINC-ZNF469-3		lncRNA
lnc030		lncRNA
lnc273-31		lncRNA
lnc273-34		lncRNA
lncCCAT1		lncRNA
lnc-cCSC1		lncRNA
lncGata6		lncRNA
lnc-LET		lncRNA
lnc-PDZD7		lncRNA
lnc-PKD2-2-3		lncRNA
lncROPM		lncRNA
lnc-ZNF281		lncRNA
LOC100507144		lncRNA
RUNX1-IT1		lncRNA
SLNCR1		lncRNA
SPRY4-IT1		lncRNA
hsa-miR-29b-1	MI0000105	microRNA
hsa-miR-34	MI0000268	microRNA
hsa-miR-485	MI0002469	microRNA
hsa-let-7a	MIMAT0000062	microRNA
hsa-let-7b	MIMAT0000063	microRNA
hsa-let-7b-5p	MIMAT0000063	microRNA
hsa-let-7c	MIMAT0000064	microRNA
hsa-let-7c-5p	MIMAT0000064	microRNA
hsa-let-7d	MIMAT0000065	microRNA
hsa-let-7e	MIMAT0000066	microRNA
hsa-miR-15a-5p	MIMAT0000068	microRNA
hsa-miR-18	MIMAT0000072	microRNA
hsa-miR-19a	MIMAT0000073	microRNA
hsa-miR-19b	MIMAT0000074	microRNA
hsa-miR-21	MIMAT0000076	microRNA
hsa-miR-21-5p	MIMAT0000076	microRNA
hsa-miR-22-3p	MIMAT0000077	microRNA
hsa-miR-25	MIMAT0000081	microRNA
hsa-miR-26b-5p	MIMAT0000083	microRNA
hsa-miR-27a-3p	MIMAT0000084	microRNA
hsa-miR-30a-5p	MIMAT0000087	microRNA
hsa-miR-33a	MIMAT0000091	microRNA
hsa-miR-92	MIMAT0000092	microRNA
hsa-miR-92a	MIMAT0000092	microRNA
hsa-miR-92a-3p	MIMAT0000092	microRNA
hsa-miR-93	MIMAT0000093	microRNA
hsa-miR-96	MIMAT0000095	microRNA
hsa-miR-98-5p	MIMAT0000096	microRNA
hsa-miR-99a	MIMAT0000097	microRNA
hsa-miR-100	MIMAT0000098	microRNA
hsa-miR-29b	MIMAT0000100	microRNA
hsa-miR-103	MIMAT0000101	microRNA
hsa-miR-103a	MIMAT0000101	microRNA
hsa-miR-105	MIMAT0000102	microRNA
hsa-miR-106a	MIMAT0000103	microRNA
hsa-miR-106a-5p	MIMAT0000103	microRNA
hsa-miR-107	MIMAT0000104	microRNA
hsa-miR-192-5p	MIMAT0000222	microRNA
hsa-miR-196a	MIMAT0000226	microRNA
hsa-miR-199a	MIMAT0000231	microRNA
hsa-miR-199a-5p	MIMAT0000231	microRNA
hsa-miR-199a-3p	MIMAT0000232	microRNA
hsa-miR-129-5p	MIMAT0000242	microRNA
hsa-miR-148a	MIMAT0000243	microRNA
hsa-miR-148a-3p	MIMAT0000243	microRNA
hsa-miR-30c	MIMAT0000244	microRNA
hsa-miR-139	MIMAT0000250	microRNA
hsa-miR-139-5p	MIMAT0000250	microRNA
hsa-miR-7	MIMAT0000252	microRNA
hsa-miR-7-5p	MIMAT0000252	microRNA
hsa-miR-10a	MIMAT0000253	microRNA
hsa-miR-10a-5p	MIMAT0000253	microRNA
hsa-miR-10b	MIMAT0000254	microRNA
hsa-miR-34a	MIMAT0000255	microRNA
hsa-miR-34a-5p	MIMAT0000255	microRNA
hsa-miR-181a	MIMAT0000256	microRNA
hsa-miR-181b	MIMAT0000257	microRNA
hsa-miR-183	MIMAT0000261	microRNA
hsa-miR-203	MIMAT0000264	microRNA
hsa-miR-204	MIMAT0000265	microRNA
hsa-miR-204-5p	MIMAT0000265	microRNA
hsa-miR-205	MIMAT0000266	microRNA
hsa-miR-210	MIMAT0000267	microRNA
hsa-miR-211	MIMAT0000268	microRNA
hsa-miR-214	MIMAT0000271	microRNA
hsa-miR-215	MIMAT0000272	microRNA
hsa-miR-216a	MIMAT0000273	microRNA
hsa-miR-217	MIMAT0000274	microRNA
hsa-miR-218	MIMAT0000275	microRNA
hsa-miR-218-5p	MIMAT0000275	microRNA
hsa-miR-221	MIMAT0000278	microRNA
hsa-miR-222	MIMAT0000279	microRNA
hsa-miR-223-3p	MIMAT0000280	microRNA
hsa-miR-200b	MIMAT0000318	microRNA
hsa-miR-15b-5p	MIMAT0000417	microRNA
hsa-miR-23b	MIMAT0000418	microRNA
hsa-miR-27b-3p	MIMAT0000419	microRNA
hsa-miR-30b-5p	MIMAT0000420	microRNA
hsa-miR-122	MIMAT0000421	microRNA
hsa-miR-122-5p	MIMAT0000421	microRNA
hsa-miR-124	MIMAT0000422	microRNA
hsa-miR-124a	MIMAT0000422	microRNA
hsa-miR-125b	MIMAT0000423	microRNA
hsa-miR-128-3p	MIMAT0000424	microRNA
hsa-miR-133a-3p	MIMAT0000427	microRNA
hsa-miR-137	MIMAT0000429	microRNA
hsa-miR-141	MIMAT0000432	microRNA
hsa-miR-141-3p	MIMAT0000432	microRNA
hsa-miR-142-5p	MIMAT0000433	microRNA
hsa-miR-142-3p	MIMAT0000434	microRNA
hsa-miR-143	MIMAT0000435	microRNA
hsa-miR-143-3p	MIMAT0000435	microRNA
hsa-miR-144	MIMAT0000436	microRNA
hsa-miR-144-3p	MIMAT0000436	microRNA
hsa-miR-145	MIMAT0000437	microRNA
hsa-miR-152	MIMAT0000438	microRNA
hsa-miR-152-3p	MIMAT0000438	microRNA
hsa-miR-153	MIMAT0000439	microRNA
hsa-miR-9	MIMAT0000441	microRNA
hsa-miR-9-5p	MIMAT0000441	microRNA
hsa-miR-127	MIMAT0000446	microRNA
hsa-miR-127-3p	MIMAT0000446	microRNA
hsa-miR-134	MIMAT0000447	microRNA
hsa-miR-146a	MIMAT0000449	microRNA
hsa-miR-149-5p	MIMAT0000450	microRNA
hsa-miR-185-5p	MIMAT0000455	microRNA
hsa-miR-186-5p	MIMAT0000456	microRNA
hsa-miR-194	MIMAT0000460	microRNA
hsa-miR-195-5p	MIMAT0000461	microRNA
hsa-miR-206	MIMAT0000462	microRNA
hsa-miR-320a	MIMAT0000510	microRNA
hsa-miR-200c	MIMAT0000617	microRNA
hsa-miR-200c-3p	MIMAT0000617	microRNA
hsa-miR-155	MIMAT0000646	microRNA
hsa-miR-106b-5p	MIMAT0000680	microRNA
hsa-miR-302a	MIMAT0000684	microRNA
hsa-miR-34C	MIMAT0000686	microRNA
hsa-miR-34c-5p	MIMAT0000686	microRNA
hsa-miR-299-3p	MIMAT0000687	microRNA
hsa-miR-296-5p	MIMAT0000690	microRNA
hsa-miR-363-3p	MIMAT0000707	microRNA
hsa-miR-302b	MIMAT0000715	microRNA
hsa-miR-302c-5p	MIMAT0000716	microRNA
hsa-miR-302d	MIMAT0000718	microRNA
hsa-miR-367	MIMAT0000719	microRNA
hsa-miR-370-3p	MIMAT0000722	microRNA
hsa-miR-372	MIMAT0000724	microRNA
hsa-miR-373	MIMAT0000726	microRNA
hsa-miR-374a	MIMAT0000727	microRNA
hsa-miR-375	MIMAT0000728	microRNA
hsa-miR-376a	MIMAT0000729	microRNA
hsa-miR-378a-3p	MIMAT0000732	microRNA
hsa-miR-340	MIMAT0000750	microRNA
hsa-miR-328	MIMAT0000752	microRNA
hsa-miR-328-3p	MIMAT0000752	microRNA
hsa-miR-342-3p	MIMAT0000753	microRNA
hsa-miR-326	MIMAT0000756	microRNA
hsa-miR-151a-3p	MIMAT0000757	microRNA
hsa-miR-135b	MIMAT0000758	microRNA
hsa-miR-135b-5p	MIMAT0000758	microRNA
hsa-miR-324-5p	MIMAT0000761	microRNA
hsa-miR-133b	MIMAT0000770	microRNA
hsa-miR-384	MIMAT0001075	microRNA
hsa-miR-196b-5p	MIMAT0001080	microRNA
hsa-miR-424	MIMAT0001341	microRNA
hsa-miR-20b-5p	MIMAT0001413	microRNA
hsa-miR-448	MIMAT0001532	microRNA
hsa-miR-449a	MIMAT0001541	microRNA
hsa-miR-450a-5p	MIMAT0001545	microRNA
hsa-miR-451a	MIMAT0001631	microRNA
hsa-miR-452	MIMAT0001635	microRNA
hsa-miR-409-5p	MIMAT0001638	microRNA
hsa-miR-409-3p	MIMAT0001639	microRNA
hsa-miR-410	MIMAT0002171	microRNA
hsa-miR-484	MIMAT0002174	microRNA
hsa-miR-485-5p	MIMAT0002175	microRNA
hsa-miR-486-5p	MIMAT0002177	microRNA
hsa-miR-491-5p	MIMAT0002807	microRNA
hsa-miR-146b-5p	MIMAT0002809	microRNA
hsa-miR-492	MIMAT0002812	microRNA
hsa-miR-494	MIMAT0002816	microRNA
hsa-miR-494-3p	MIMAT0002816	microRNA
hsa-miR-497-5p	MIMAT0002820	microRNA
hsa-miR-515-5p	MIMAT0002826	microRNA
hsa-miR-520b	MIMAT0002843	microRNA
hsa-miR-520c-3p	MIMAT0002846	microRNA
hsa-miR-527	MIMAT0002862	microRNA
hsa-miR-500a-3p	MIMAT0002871	microRNA
hsa-miR-504	MIMAT0002875	microRNA
hsa-miR-506	MIMAT0002878	microRNA
hsa-miR-508	MIMAT0002880	microRNA
hsa-miR-509	MIMAT0002881	microRNA
hsa-miR-493-3p	MIMAT0003161	microRNA
hsa-miR-487b-3p	MIMAT0003180	microRNA
hsa-miR-551a	MIMAT0003214	microRNA
hsa-miR-577	MIMAT0003242	microRNA
hsa-miR-584-5p	MIMAT0003249	microRNA
hsa-miR-590-5p	MIMAT0003258	microRNA
hsa-miR-600	MIMAT0003268	microRNA
hsa-miR-612	MIMAT0003280	microRNA
hsa-miR-33b	MIMAT0003301	microRNA
hsa-miR-637	MIMAT0003307	microRNA
hsa-miR-638	MIMAT0003308	microRNA
hsa-miR-641	MIMAT0003311	microRNA
hsa-miR-643	MIMAT0003313	microRNA
hsa-miR-663a	MIMAT0003326	microRNA
hsa-miR-654-5p	MIMAT0003330	microRNA
hsa-miR-421	MIMAT0003339	microRNA
hsa-miR-425-5p	MIMAT0003393	microRNA
hsa-miR-454	MIMAT0003885	microRNA
hsa-miR-765	MIMAT0003945	microRNA
hsa-miR-675	MIMAT0004284	microRNA
hsa-miR-93-3p	MIMAT0004509	microRNA
hsa-miR-29b-1-5p	MIMAT0004514	microRNA
hsa-miR-181a-2-3p	MIMAT0004558	microRNA
hsa-miR-185-3p	MIMAT0004611	microRNA
hsa-miR-130b-5p	MIMAT0004680	microRNA
hsa-miR-371-5p	MIMAT0004687	microRNA
hsa-miR-330-5p	MIMAT0004693	microRNA
hsa-miR-338-5p	MIMAT0004701	microRNA
hsa-miR-490-5p	MIMAT0004764	microRNA
hsa-miR-532-3p	MIMAT0004780	microRNA
hsa-miR-455-3p	MIMAT0004784	microRNA
hsa-miR-589-5p	MIMAT0004799	microRNA
hsa-miR-628-5p	MIMAT0004809	microRNA
hsa-miR-298	MIMAT0004901	microRNA
hsa-miR-450b-5p	MIMAT0004909	microRNA
hsa-miR-876-5p	MIMAT0004924	microRNA
hsa-miR-708-5p	MIMAT0004926	microRNA
hsa-miR-744	MIMAT0004945	microRNA
hsa-miR-665	MIMAT0004952	microRNA
hsa-miR-873	MIMAT0004953	microRNA
hsa-miR-1181	MIMAT0005826	microRNA
hsa-miR-663b	MIMAT0005867	microRNA
hsa-miR-1290	MIMAT0005880	microRNA
hsa-miR-1291	MIMAT0005881	microRNA
hsa-miR-1245a	MIMAT0005897	microRNA
hsa-miR-1246	MIMAT0005898	microRNA
hsa-miR-1253	MIMAT0005904	microRNA
hsa-miR-1258	MIMAT0005909	microRNA
hsa-miR-1275	MIMAT0005929	microRNA
hsa-miR-1322	MIMAT0005953	microRNA
hsa-miR-711	MIMAT0012734	microRNA
hsa-miR-2861	MIMAT0013802	microRNA
hsa-miR-3065-3p	MIMAT0015378	microRNA
hsa-miR-4319	MIMAT0016870	microRNA
hsa-miR-4262	MIMAT0016894	microRNA
hsa-miR-378d	MIMAT0018926	microRNA
hsa-miR-378e	MIMAT0018927	microRNA
hsa-miR-4428	MIMAT0018943	microRNA
hsa-miR-4466	MIMAT0018993	microRNA
hsa-miR-3120-5p	MIMAT0019198	microRNA
hsa-miR-4711-5p	MIMAT0019816	microRNA
hsa-miR-4721	MIMAT0019835	microRNA
hsa-miR-451b	MIMAT0019840	microRNA
hsa-miR-5188	MIMAT0021119	microRNA
hsa-miR-660-3p	MIMAT0022711	microRNA
hsa-miR-216a-3p	MIMAT0022844	microRNA
hsa-miR-6778-5p	MIMAT0027456	microRNA
hsa-miR-6795-5p	MIMAT0027490	microRNA
hsa-miR-7156-3p	MIMAT0028223	microRNA
hsa-miR-129-2-5p		microRNA
hsa-miR-302-367		microRNA
hsa-miR-30-5p		microRNA
hsa-miR-365-3p		microRNA
hsa-miR-965		microRNA
POU5F1	ENSG00000204531	protein_coding
NANOG	ENSG00000111704	protein_coding
SOX2	ENSG00000181449	protein_coding
DPPA4	ENSG00000121570	protein_coding
DNMT3B	ENSG00000088305	protein_coding
JARID2	ENSG00000008083	protein_coding
FGF2	ENSG00000138685	protein_coding
HESX1	ENSG00000163666	protein_coding
TDGF1	ENSG00000241186	protein_coding
PROM1	ENSG00000007062	protein_coding
BCAT1	ENSG00000060982	protein_coding
ORC1L	ENSG00000085840	protein_coding
LAPTM4B	ENSG00000104341	protein_coding
SET	ENSG00000119335	protein_coding
PRDM14	ENSG00000147596	protein_coding
GJA1	ENSG00000152661	protein_coding
BUB1B	ENSG00000156970	protein_coding
FGFR1	ENSG00000077782	protein_coding
SEPHS1	ENSG00000086475	protein_coding
MSH2	ENSG00000095002	protein_coding
CDC7	ENSG00000097046	protein_coding
TSC22D1	ENSG00000102804	protein_coding
POLR3G	ENSG00000113356	protein_coding
TRIM24	ENSG00000122779	protein_coding
PAICS	ENSG00000128050	protein_coding
MYCN	ENSG00000134323	protein_coding
TERF1	ENSG00000147601	protein_coding
FZD7	ENSG00000155760	protein_coding
ZIC3	ENSG00000156925	protein_coding
ZNF281	ENSG00000162702	protein_coding
CDC2	ENSG00000170312	protein_coding
LRRN1	ENSG00000175928	protein_coding
TALDO1	ENSG00000177156	protein_coding
PIPOX	ENSG00000179761	protein_coding
FRAT2	ENSG00000181274	protein_coding
GDF3	ENSG00000184344	protein_coding
PBX1	ENSG00000185630	protein_coding
TNC	ENSG00000041982	protein_coding
DSG2	ENSG00000046604	protein_coding
NFE2L3	ENSG00000050344	protein_coding
FGFR2	ENSG00000066468	protein_coding
NUCKS1	ENSG00000069275	protein_coding
PHF17	ENSG00000077684	protein_coding
SEMA6A	ENSG00000092421	protein_coding
PLS3	ENSG00000102024	protein_coding
MCM4	ENSG00000104738	protein_coding
MEST	ENSG00000106484	protein_coding
DPYSL3	ENSG00000113657	protein_coding
PRDX1	ENSG00000117450	protein_coding
HELLS	ENSG00000119969	protein_coding
SNRPN	ENSG00000128739	protein_coding
TOP2A	ENSG00000131747	protein_coding
LIN28	ENSG00000131914	protein_coding
NASP	ENSG00000132780	protein_coding
USP44	ENSG00000136014	protein_coding
DCC1	ENSG00000136982	protein_coding
MRPL15	ENSG00000137547	protein_coding
NUSAP1	ENSG00000137804	protein_coding
MTF2	ENSG00000143033	protein_coding
LEFTY2	ENSG00000143768	protein_coding
EPHA1	ENSG00000146904	protein_coding
TCF7L1	ENSG00000152284	protein_coding
RBPMS	ENSG00000157110	protein_coding
PSIP1	ENSG00000164985	protein_coding
STAT3	ENSG00000168610	protein_coding
GLDC	ENSG00000178445	protein_coding
NAP1L3	ENSG00000186310	protein_coding
HNRPAB	ENSG00000197451	protein_coding
NME2	ENSG00000243678	protein_coding
LEFTY1	ENSG00000243709	protein_coding
MGST1	ENSG00000008394	protein_coding
ZIC2	ENSG00000043355	protein_coding
GPM6B	ENSG00000046653	protein_coding
MTHFD2	ENSG00000065911	protein_coding
GAL	ENSG00000069482	protein_coding
PPP2R3A	ENSG00000073711	protein_coding
SNRPA	ENSG00000077312	protein_coding
XRCC5	ENSG00000079246	protein_coding
RIF1	ENSG00000080345	protein_coding
REST	ENSG00000084093	protein_coding
TPX2	ENSG00000088325	protein_coding
BIRC5	ENSG00000089685	protein_coding
CD200	ENSG00000091972	protein_coding
PHGDH	ENSG00000092621	protein_coding
APEX1	ENSG00000100823	protein_coding
BMP7	ENSG00000101144	protein_coding
SALL1	ENSG00000103449	protein_coding
UBR5	ENSG00000104517	protein_coding
LSM5	ENSG00000106355	protein_coding
BMPR1A	ENSG00000107779	protein_coding
SCNN1A	ENSG00000111319	protein_coding
GNPTAB	ENSG00000111670	protein_coding
NPR3	ENSG00000113389	protein_coding
SFRS7	ENSG00000115875	protein_coding
MSH6	ENSG00000116062	protein_coding
ICMT	ENSG00000116237	protein_coding
B4GALT6	ENSG00000118276	protein_coding
MYB	ENSG00000118513	protein_coding
TGIF2	ENSG00000118707	protein_coding
RAMP	ENSG00000121741	protein_coding
CBX3	ENSG00000122565	protein_coding
EXOSC9	ENSG00000123737	protein_coding
CKS2	ENSG00000123975	protein_coding
OBSL1	ENSG00000124006	protein_coding
MRS2L	ENSG00000124532	protein_coding
DLG7	ENSG00000126787	protein_coding
RASL11B	ENSG00000128045	protein_coding
PODXL	ENSG00000128567	protein_coding
SFRS18	ENSG00000132424	protein_coding
PCNA	ENSG00000132646	protein_coding
CCNB1	ENSG00000134057	protein_coding
C15orf29	ENSG00000134152	protein_coding
MAP7	ENSG00000135525	protein_coding
SKIL	ENSG00000136603	protein_coding
HMGA1	ENSG00000137309	protein_coding
PPP2R1B	ENSG00000137713	protein_coding
SNRPF	ENSG00000139343	protein_coding
GATA6	ENSG00000141448	protein_coding
MEIS1	ENSG00000143995	protein_coding
CCNA2	ENSG00000145386	protein_coding
SFRP2	ENSG00000145423	protein_coding
SSBP2	ENSG00000145687	protein_coding
TCF7L2	ENSG00000148737	protein_coding
SERPINH1	ENSG00000149257	protein_coding
PAK1	ENSG00000149269	protein_coding
FAM124A	ENSG00000150510	protein_coding
HHEX	ENSG00000152804	protein_coding
ANGPT1	ENSG00000154188	protein_coding
BUB3	ENSG00000154473	protein_coding
CXADR	ENSG00000154639	protein_coding
KIT	ENSG00000157404	protein_coding
CACHD1	ENSG00000158966	protein_coding
PDPN	ENSG00000162493	protein_coding
FUBP1	ENSG00000162613	protein_coding
EOMES	ENSG00000163508	protein_coding
GNL3	ENSG00000163938	protein_coding
PITX2	ENSG00000164093	protein_coding
HMGB2	ENSG00000164104	protein_coding
FABP5	ENSG00000164687	protein_coding
ALDH7A1	ENSG00000164904	protein_coding
SALL2	ENSG00000165821	protein_coding
PHB	ENSG00000167085	protein_coding
IRX2	ENSG00000170561	protein_coding
HAS2	ENSG00000170961	protein_coding
CKS1B	ENSG00000173207	protein_coding
CD34	ENSG00000174059	protein_coding
UBE2C	ENSG00000175063	protein_coding
AURKB	ENSG00000178999	protein_coding
ZFP42	ENSG00000179059	protein_coding
KPNA2	ENSG00000182481	protein_coding
CHEK2	ENSG00000183765	protein_coding
ROR1	ENSG00000185483	protein_coding
HDAC2	ENSG00000196591	protein_coding
WDHD1	ENSG00000198554	protein_coding
C14orf15	ENSG00000258453	protein_coding
SPAG9	ENSG00000008294	protein_coding
AASS	ENSG00000008311	protein_coding
VCAN	ENSG00000038427	protein_coding
CDH1	ENSG00000039068	protein_coding
ARID1B	ENSG00000049618	protein_coding
NTHL1	ENSG00000065057	protein_coding
RANBP5	ENSG00000065150	protein_coding
PPAP2A	ENSG00000067113	protein_coding
MCM2	ENSG00000073111	protein_coding
TEAD2	ENSG00000074219	protein_coding
EXOSC7	ENSG00000075914	protein_coding
MCM6	ENSG00000076003	protein_coding
NAALAD2	ENSG00000077616	protein_coding
MLLT10	ENSG00000078403	protein_coding
KCNN2	ENSG00000080709	protein_coding
CDC14B	ENSG00000081377	protein_coding
MYST3	ENSG00000083168	protein_coding
WBP11	ENSG00000084463	protein_coding
ANKRD10	ENSG00000088448	protein_coding
FUS	ENSG00000089280	protein_coding
KIF4A	ENSG00000090889	protein_coding
TNRC6A	ENSG00000090905	protein_coding
PSMA3	ENSG00000100567	protein_coding
MTHFD1	ENSG00000100714	protein_coding
MYBL2	ENSG00000101057	protein_coding
SALL4	ENSG00000101115	protein_coding
DIDO1	ENSG00000101191	protein_coding
CHRDL1	ENSG00000101938	protein_coding
PIM2	ENSG00000102096	protein_coding
SMS	ENSG00000102172	protein_coding
OIP5	ENSG00000104147	protein_coding
CALB1	ENSG00000104327	protein_coding
SFRP1	ENSG00000104332	protein_coding
FLJ20171	ENSG00000104413	protein_coding
RPS19	ENSG00000105372	protein_coding
CDK6	ENSG00000105810	protein_coding
RPA3	ENSG00000106399	protein_coding
ANKRD15	ENSG00000107104	protein_coding
DKK1	ENSG00000107984	protein_coding
PFN1	ENSG00000108518	protein_coding
SC5DL	ENSG00000109929	protein_coding
CPT1A	ENSG00000110090	protein_coding
KRT18	ENSG00000111057	protein_coding
FZD10	ENSG00000111432	protein_coding
COL12A1	ENSG00000111799	protein_coding
SRSF3	ENSG00000112081	protein_coding
MCM3	ENSG00000112118	protein_coding
CCNC	ENSG00000112237	protein_coding
GMNN	ENSG00000112312	protein_coding
KIF20A	ENSG00000112984	protein_coding
BRIX	ENSG00000113460	protein_coding
ACVR2B	ENSG00000114739	protein_coding
FANCL	ENSG00000115392	protein_coding
HSPE1	ENSG00000115541	protein_coding
TIA1	ENSG00000116001	protein_coding
BCL9	ENSG00000116128	protein_coding
MRPL37	ENSG00000116221	protein_coding
WDR77	ENSG00000116455	protein_coding
OLFML3	ENSG00000116774	protein_coding
DARS2	ENSG00000117593	protein_coding
PKD2	ENSG00000118762	protein_coding
TACSTD1	ENSG00000119888	protein_coding
TAF12	ENSG00000120656	protein_coding
UFM1	ENSG00000120686	protein_coding
CRISPLD1	ENSG00000121005	protein_coding
CISD1	ENSG00000122873	protein_coding
ID1	ENSG00000125968	protein_coding
GNAI1	ENSG00000127955	protein_coding
KDR	ENSG00000128052	protein_coding
PPAT	ENSG00000128059	protein_coding
MYO5C	ENSG00000128833	protein_coding
EGLN3	ENSG00000129521	protein_coding
TNNI3	ENSG00000129991	protein_coding
ZSCAN10	ENSG00000130182	protein_coding
ABCB7	ENSG00000131269	protein_coding
PSME3	ENSG00000131467	protein_coding
TRIM22	ENSG00000132274	protein_coding
RFC3	ENSG00000133119	protein_coding
LARS	ENSG00000133706	protein_coding
RRAS2	ENSG00000133818	protein_coding
HSD17B4	ENSG00000133835	protein_coding
MBD2	ENSG00000134046	protein_coding
ATPBD4	ENSG00000134146	protein_coding
CABLES1	ENSG00000134508	protein_coding
KDELC1	ENSG00000134901	protein_coding
NREP	ENSG00000134986	protein_coding
HNRNPA1	ENSG00000135486	protein_coding
HEY2	ENSG00000135547	protein_coding
ENPP2	ENSG00000136960	protein_coding
MYC	ENSG00000136997	protein_coding
MGC8685	ENSG00000137285	protein_coding
SULF1	ENSG00000137573	protein_coding
KIF23	ENSG00000137807	protein_coding
KIF11	ENSG00000138160	protein_coding
ATIC	ENSG00000138363	protein_coding
SSB	ENSG00000138385	protein_coding
DUSP6	ENSG00000139318	protein_coding
ERBB2	ENSG00000141736	protein_coding
CRABP2	ENSG00000143320	protein_coding
PARP1	ENSG00000143799	protein_coding
CDCA7	ENSG00000144354	protein_coding
PRIM2A	ENSG00000146143	protein_coding
PRPS1	ENSG00000147224	protein_coding
AK3	ENSG00000147853	protein_coding
ADFP	ENSG00000147872	protein_coding
ANKRD1	ENSG00000148677	protein_coding
FEZ1	ENSG00000149557	protein_coding
FOXO1	ENSG00000150907	protein_coding
C13orf7	ENSG00000152193	protein_coding
CCDC5	ENSG00000152240	protein_coding
ZIC1	ENSG00000152977	protein_coding
CDYL	ENSG00000153046	protein_coding
CLGN	ENSG00000153132	protein_coding
SLC16A1	ENSG00000155380	protein_coding
ATAD2	ENSG00000156802	protein_coding
C21orf45	ENSG00000159055	protein_coding
EIF4A1	ENSG00000161960	protein_coding
EXTL2	ENSG00000162694	protein_coding
KIF15	ENSG00000163808	protein_coding
GUCY1A3	ENSG00000164116	protein_coding
F2RL1	ENSG00000164251	protein_coding
PTTG1	ENSG00000164611	protein_coding
BAALC	ENSG00000164929	protein_coding
OTX2	ENSG00000165588	protein_coding
SPRED1	ENSG00000166068	protein_coding
CRABP1	ENSG00000166426	protein_coding
WEE1	ENSG00000166483	protein_coding
KIAA0101	ENSG00000166803	protein_coding
EEF2	ENSG00000167658	protein_coding
HINT1	ENSG00000169567	protein_coding
LINGO1	ENSG00000169783	protein_coding
KRT8	ENSG00000170421	protein_coding
ZIK1	ENSG00000171649	protein_coding
PRNP	ENSG00000171867	protein_coding
GAP43	ENSG00000172020	protein_coding
JUP	ENSG00000173801	protein_coding
C1orf108	ENSG00000174574	protein_coding
UGT8	ENSG00000174607	protein_coding
C12orf35	ENSG00000174718	protein_coding
PTPN2	ENSG00000175354	protein_coding
TBL1XR1	ENSG00000177565	protein_coding
IMPDH2	ENSG00000178035	protein_coding
PFAS	ENSG00000178921	protein_coding
C8orf42	ENSG00000180190	protein_coding
FZD2	ENSG00000180340	protein_coding
MED12	ENSG00000184634	protein_coding
LOC400451	ENSG00000185442	protein_coding
IFITM1	ENSG00000185885	protein_coding
THBS2	ENSG00000186340	protein_coding
FOXD3	ENSG00000187140	protein_coding
MT1X	ENSG00000187193	protein_coding
HN1	ENSG00000189159	protein_coding
GSPT2	ENSG00000189369	protein_coding
RAD54B	ENSG00000197275	protein_coding
BLM	ENSG00000197299	protein_coding
MGEA5	ENSG00000198408	protein_coding
MT1F	ENSG00000198417	protein_coding
NP	ENSG00000198805	protein_coding
CAPZA2	ENSG00000198898	protein_coding
MT1H	ENSG00000205358	protein_coding
DHFR	ENSG00000228716	protein_coding
RPS18	ENSG00000231500	protein_coding
TMEFF1	ENSG00000241697	protein_coding
H2AFJ	ENSG00000246705	protein_coding
SEPP1	ENSG00000250722	protein_coding
FAM60A	ENSG00000276371	protein_coding
TD-60	ENSG00000281540	protein_coding
C2orf56	ENSG00000003509	protein_coding
FKBP4	ENSG00000004478	protein_coding
NDUFAB1	ENSG00000004779	protein_coding
DVL2	ENSG00000004975	protein_coding
ETV1	ENSG00000006468	protein_coding
CCL26	ENSG00000006606	protein_coding
CD9	ENSG00000010278	protein_coding
AGPS	ENSG00000018510	protein_coding
MRE11A	ENSG00000020922	protein_coding
FHL1	ENSG00000022267	protein_coding
HMGB3	ENSG00000029993	protein_coding
TMSB10	ENSG00000034510	protein_coding
MAT2B	ENSG00000038274	protein_coding
NEDD4L	ENSG00000049759	protein_coding
RAD51	ENSG00000051180	protein_coding
PRSS8	ENSG00000052344	protein_coding
FLJ21168	ENSG00000052723	protein_coding
FOXN3	ENSG00000053254	protein_coding
PUM2	ENSG00000055917	protein_coding
PFTK1	ENSG00000058091	protein_coding
PCTK2	ENSG00000059758	protein_coding
POLD1	ENSG00000062822	protein_coding
MCM10	ENSG00000065328	protein_coding
KIF26A	ENSG00000066735	protein_coding
ARFGEF1	ENSG00000066777	protein_coding
FGFR3	ENSG00000068078	protein_coding
PRR11	ENSG00000068489	protein_coding
SLC44A1	ENSG00000070214	protein_coding
TRIP13	ENSG00000071539	protein_coding
HLTF	ENSG00000071794	protein_coding
HMMR	ENSG00000072571	protein_coding
FBXW11	ENSG00000072803	protein_coding
TMEM16H	ENSG00000074855	protein_coding
UNG	ENSG00000076248	protein_coding
SPAG5	ENSG00000076382	protein_coding
GPC4	ENSG00000076716	protein_coding
STXBP2	ENSG00000076944	protein_coding
EXOSC5	ENSG00000077348	protein_coding
NEBL	ENSG00000078114	protein_coding
HOXA9	ENSG00000078399	protein_coding
LRRC16	ENSG00000079691	protein_coding
KNTC2	ENSG00000080986	protein_coding
DUSP12	ENSG00000081721	protein_coding
GSK3B	ENSG00000082701	protein_coding
XPO1	ENSG00000082898	protein_coding
GRHL2	ENSG00000083307	protein_coding
GSTP1	ENSG00000084207	protein_coding
RBM22	ENSG00000086589	protein_coding
TRIP6	ENSG00000087077	protein_coding
BAX	ENSG00000087088	protein_coding
AURKA	ENSG00000087586	protein_coding
DDX18	ENSG00000088205	protein_coding
RPL6	ENSG00000089009	protein_coding
ORC6L	ENSG00000091651	protein_coding
DPYSL2	ENSG00000092964	protein_coding
CDC45L	ENSG00000093009	protein_coding
CDC6	ENSG00000094804	protein_coding
CBX5	ENSG00000094916	protein_coding
CYP26A1	ENSG00000095596	protein_coding
BAMBI	ENSG00000095739	protein_coding
HSP90AB1	ENSG00000096384	protein_coding
SNRPD3	ENSG00000100028	protein_coding
DDX17	ENSG00000100201	protein_coding
TCF20	ENSG00000100207	protein_coding
MCM5	ENSG00000100297	protein_coding
POLE2	ENSG00000100479	protein_coding
VRK1	ENSG00000100749	protein_coding
CCNB1IP1	ENSG00000100814	protein_coding
PNN	ENSG00000100941	protein_coding
RNF24	ENSG00000101236	protein_coding
PPP1R16B	ENSG00000101445	protein_coding
C20orf129	ENSG00000101447	protein_coding
PCTK1	ENSG00000102225	protein_coding
MAGED2	ENSG00000102316	protein_coding
KLF5	ENSG00000102554	protein_coding
NOPE	ENSG00000103742	protein_coding
SCG3	ENSG00000104112	protein_coding
MYEF2	ENSG00000104177	protein_coding
CA2	ENSG00000104267	protein_coding
SQLE	ENSG00000104549	protein_coding
HNRNPL	ENSG00000104824	protein_coding
CCDC94	ENSG00000105248	protein_coding
TFPT	ENSG00000105619	protein_coding
ARMC6	ENSG00000105676	protein_coding
ZRF1	ENSG00000105821	protein_coding
PTN	ENSG00000105894	protein_coding
NPTX2	ENSG00000106236	protein_coding
NUDT1	ENSG00000106268	protein_coding
PTPRZ1	ENSG00000106278	protein_coding
PSMA2	ENSG00000106588	protein_coding
PGDS	ENSG00000107317	protein_coding
LHPP	ENSG00000107902	protein_coding
CROP	ENSG00000108848	protein_coding
HLF	ENSG00000108924	protein_coding
NMU	ENSG00000109255	protein_coding
UBE2D3	ENSG00000109332	protein_coding
KLHL5	ENSG00000109790	protein_coding
LOH11CR2A	ENSG00000110002	protein_coding
CCND1	ENSG00000110092	protein_coding
PPM1H	ENSG00000111110	protein_coding
RAD51AP1	ENSG00000111247	protein_coding
NUP107	ENSG00000111581	protein_coding
ING4	ENSG00000111653	protein_coding
PHC1	ENSG00000111752	protein_coding
RIC8B	ENSG00000111785	protein_coding
E2F3	ENSG00000112242	protein_coding
TTK	ENSG00000112742	protein_coding
LAMA4	ENSG00000112769	protein_coding
HSPA9B	ENSG00000113013	protein_coding
RASGRF2	ENSG00000113319	protein_coding
LMNB1	ENSG00000113368	protein_coding
CEP70	ENSG00000114107	protein_coding
RPL24	ENSG00000114391	protein_coding
FXR1	ENSG00000114416	protein_coding
GBE1	ENSG00000114480	protein_coding
NKTR	ENSG00000114857	protein_coding
NCL	ENSG00000115053	protein_coding
CENPA	ENSG00000115163	protein_coding
PDE1A	ENSG00000115252	protein_coding
IGFBP2	ENSG00000115457	protein_coding
EHBP1	ENSG00000115504	protein_coding
JMJD1A	ENSG00000115548	protein_coding
ID2	ENSG00000115738	protein_coding
CEBPZ	ENSG00000115816	protein_coding
SUMO1	ENSG00000116030	protein_coding
RPL22	ENSG00000116251	protein_coding
SFRS4	ENSG00000116350	protein_coding
SFPQ	ENSG00000116560	protein_coding
CTH	ENSG00000116761	protein_coding
TTF2	ENSG00000116830	protein_coding
KDM5B	ENSG00000117139	protein_coding
CDC20	ENSG00000117399	protein_coding
MPL	ENSG00000117400	protein_coding
PIK3R3	ENSG00000117461	protein_coding
DHDDS	ENSG00000117682	protein_coding
CENPF	ENSG00000117724	protein_coding
C1orf54	ENSG00000118292	protein_coding
CTGF	ENSG00000118523	protein_coding
TMEM5	ENSG00000118600	protein_coding
CCND2	ENSG00000118971	protein_coding
BSPRY	ENSG00000119411	protein_coding
FKBP1B	ENSG00000119782	protein_coding
HOXB5	ENSG00000120075	protein_coding
TMPO	ENSG00000120802	protein_coding
SOCS2	ENSG00000120833	protein_coding
TNFRSF8	ENSG00000120949	protein_coding
LYPLA1	ENSG00000120992	protein_coding
BRRN1	ENSG00000121152	protein_coding
LRAT	ENSG00000121207	protein_coding
C1orf121	ENSG00000121644	protein_coding
FLT3	ENSG00000122025	protein_coding
IFT81	ENSG00000122970	protein_coding
NLN	ENSG00000123213	protein_coding
SOX4	ENSG00000124766	protein_coding
RPP40	ENSG00000124787	protein_coding
EEF1E1	ENSG00000124802	protein_coding
MT1G	ENSG00000125144	protein_coding
BMP2	ENSG00000125845	protein_coding
LRFN3	ENSG00000126243	protein_coding
SPINK2	ENSG00000128040	protein_coding
IGLL1	ENSG00000128322	protein_coding
CALU	ENSG00000128595	protein_coding
ILF3	ENSG00000129351	protein_coding
AP1M2	ENSG00000129354	protein_coding
SAT1	ENSG00000130066	protein_coding
SH3BP4	ENSG00000130147	protein_coding
CDC16	ENSG00000130177	protein_coding
APOE	ENSG00000130203	protein_coding
GTPBP3	ENSG00000130299	protein_coding
LSM7	ENSG00000130332	protein_coding
LSM4	ENSG00000130520	protein_coding
OLFM1	ENSG00000130558	protein_coding
ZNF331	ENSG00000130844	protein_coding
RBM39	ENSG00000131051	protein_coding
RNF12	ENSG00000131263	protein_coding
ANKHD1	ENSG00000131503	protein_coding
SNRPA1	ENSG00000131876	protein_coding
COQ3	ENSG00000132423	protein_coding
NIP7	ENSG00000132603	protein_coding
RAB25	ENSG00000132698	protein_coding
CASP9	ENSG00000132906	protein_coding
MYH10	ENSG00000133026	protein_coding
BEX1	ENSG00000133169	protein_coding
LARGE	ENSG00000133424	protein_coding
KRAS	ENSG00000133703	protein_coding
C14orf115	ENSG00000133980	protein_coding
ARF3	ENSG00000134287	protein_coding
PUM1	ENSG00000134644	protein_coding
BTF3L4	ENSG00000134717	protein_coding
PRPF38A	ENSG00000134748	protein_coding
DTNA	ENSG00000134769	protein_coding
CLDN10	ENSG00000134873	protein_coding
WDR36	ENSG00000134987	protein_coding
ITM2C	ENSG00000135916	protein_coding
IGF2BP3	ENSG00000136231	protein_coding
SMC2L1	ENSG00000136824	protein_coding
KLF4	ENSG00000136826	protein_coding
NCBP1	ENSG00000136937	protein_coding
PDCL	ENSG00000136940	protein_coding
CTSL2	ENSG00000136943	protein_coding
TUBB2	ENSG00000137267	protein_coding
YAP1	ENSG00000137693	protein_coding
RPLP1	ENSG00000137818	protein_coding
C15orf15	ENSG00000137876	protein_coding
FNBP1L	ENSG00000137942	protein_coding
PPM1B	ENSG00000138032	protein_coding
ENTPD1	ENSG00000138185	protein_coding
CXXC6	ENSG00000138336	protein_coding
CENPE	ENSG00000138778	protein_coding
LUM	ENSG00000139329	protein_coding
TARBP2	ENSG00000139546	protein_coding
NAT12	ENSG00000139977	protein_coding
TLE3	ENSG00000140332	protein_coding
ANP32A	ENSG00000140350	protein_coding
HMG20A	ENSG00000140382	protein_coding
MAN2C1	ENSG00000140400	protein_coding
TPM1	ENSG00000140416	protein_coding
PIF1	ENSG00000140451	protein_coding
GCSH	ENSG00000140905	protein_coding
IMPA2	ENSG00000141401	protein_coding
OSBPL1A	ENSG00000141447	protein_coding
PMAIP1	ENSG00000141682	protein_coding
GRB7	ENSG00000141738	protein_coding
KIF2C	ENSG00000142945	protein_coding
NME7	ENSG00000143156	protein_coding
POU2F1	ENSG00000143190	protein_coding
VASH2	ENSG00000143494	protein_coding
ACTA1	ENSG00000143632	protein_coding
MBOAT2	ENSG00000143797	protein_coding
PKP4	ENSG00000144283	protein_coding
HSPD1	ENSG00000144381	protein_coding
RAB5A	ENSG00000144566	protein_coding
RPS3A	ENSG00000145425	protein_coding
MYO10	ENSG00000145555	protein_coding
SKP2	ENSG00000145604	protein_coding
CRHBP	ENSG00000145708	protein_coding
RASA1	ENSG00000145715	protein_coding
GTF2H2	ENSG00000145736	protein_coding
G3BP1	ENSG00000145907	protein_coding
C6orf211	ENSG00000146476	protein_coding
CDCA5	ENSG00000146670	protein_coding
RPL7	ENSG00000147604	protein_coding
AK3L1	ENSG00000147853	protein_coding
CER1	ENSG00000147869	protein_coding
COMMD3	ENSG00000148444	protein_coding
GLUD1	ENSG00000148672	protein_coding
ADD3	ENSG00000148700	protein_coding
HSD17B12	ENSG00000149084	protein_coding
SERPING1	ENSG00000149131	protein_coding
RPS3	ENSG00000149273	protein_coding
CHEK1	ENSG00000149554	protein_coding
COMMD7	ENSG00000149600	protein_coding
HMGA2	ENSG00000149948	protein_coding
TIMM8B	ENSG00000150779	protein_coding
CRIM1	ENSG00000150938	protein_coding
CDC123	ENSG00000151465	protein_coding
BICD1	ENSG00000151746	protein_coding
SCHIP1	ENSG00000151967	protein_coding
MARVELD2	ENSG00000152939	protein_coding
GPR125	ENSG00000152990	protein_coding
CETN3	ENSG00000153140	protein_coding
HNRPU	ENSG00000153187	protein_coding
UCHL1	ENSG00000154277	protein_coding
MAGED4	ENSG00000154545	protein_coding
OXA1L	ENSG00000155463	protein_coding
CNOT8	ENSG00000155508	protein_coding
DEPTOR	ENSG00000155792	protein_coding
SFRS15	ENSG00000156304	protein_coding
NODAL	ENSG00000156574	protein_coding
TIMP4	ENSG00000157150	protein_coding
SSBP3	ENSG00000157216	protein_coding
AASDH	ENSG00000157426	protein_coding
CCNB2	ENSG00000157456	protein_coding
FAM46B	ENSG00000158246	protein_coding
DBC1	ENSG00000158941	protein_coding
GART	ENSG00000159131	protein_coding
STC1	ENSG00000159167	protein_coding
IMP-1	ENSG00000159217	protein_coding
CBS	ENSG00000160200	protein_coding
FGFR4	ENSG00000160867	protein_coding
ZD52F10	ENSG00000161249	protein_coding
POLR3K	ENSG00000161980	protein_coding
TAL1	ENSG00000162367	protein_coding
DHRS3	ENSG00000162496	protein_coding
VSNL1	ENSG00000163032	protein_coding
IFI16	ENSG00000163565	protein_coding
CPA3	ENSG00000163751	protein_coding
KIAA1143	ENSG00000163807	protein_coding
RFC4	ENSG00000163918	protein_coding
CDC25A	ENSG00000164045	protein_coding
ZNF589	ENSG00000164048	protein_coding
SPRY1	ENSG00000164056	protein_coding
SCGB3A2	ENSG00000164265	protein_coding
HNRPK	ENSG00000165119	protein_coding
SDCCAG1	ENSG00000165525	protein_coding
NUDT5	ENSG00000165609	protein_coding
DDX21	ENSG00000165732	protein_coding
NOLC1	ENSG00000166197	protein_coding
TMEM170	ENSG00000166822	protein_coding
SMAD3	ENSG00000166949	protein_coding
SNRPD1	ENSG00000167088	protein_coding
URM1	ENSG00000167118	protein_coding
TBC1D16	ENSG00000167291	protein_coding
CA4	ENSG00000167434	protein_coding
CYP2S1	ENSG00000167600	protein_coding
CHAF1A	ENSG00000167670	protein_coding
PRDX2	ENSG00000167815	protein_coding
TK1	ENSG00000167900	protein_coding
SLC3A2	ENSG00000168003	protein_coding
RPSA	ENSG00000168028	protein_coding
FEN1	ENSG00000168496	protein_coding
AXIN2	ENSG00000168646	protein_coding
RAB3B	ENSG00000169213	protein_coding
CLIC4	ENSG00000169504	protein_coding
ZEB2	ENSG00000169554	protein_coding
BUB1	ENSG00000169679	protein_coding
LDB2	ENSG00000169744	protein_coding
UGP2	ENSG00000169764	protein_coding
ROBO1	ENSG00000169855	protein_coding
ALCAM	ENSG00000170017	protein_coding
ELOVL6	ENSG00000170522	protein_coding
CDH2	ENSG00000170558	protein_coding
HSPA4	ENSG00000170606	protein_coding
LSM3	ENSG00000170860	protein_coding
PRKCDBP	ENSG00000170955	protein_coding
MTM1	ENSG00000171100	protein_coding
MLLT3	ENSG00000171843	protein_coding
RRM2	ENSG00000171848	protein_coding
ZNF217	ENSG00000171940	protein_coding
POP7	ENSG00000172336	protein_coding
DCP2	ENSG00000172795	protein_coding
PHF8	ENSG00000172943	protein_coding
NOC3L	ENSG00000173145	protein_coding
SMARCC1	ENSG00000173473	protein_coding
UQCRH	ENSG00000173660	protein_coding
CNTNAP2	ENSG00000174469	protein_coding
MRPL11	ENSG00000174547	protein_coding
LARP7	ENSG00000174720	protein_coding
NDUFA11	ENSG00000174886	protein_coding
CSRP2	ENSG00000175183	protein_coding
RUVBL1	ENSG00000175792	protein_coding
FZD8	ENSG00000177283	protein_coding
PAWR	ENSG00000177425	protein_coding
TGIF	ENSG00000177426	protein_coding
EPM2AIP1	ENSG00000178567	protein_coding
MSC	ENSG00000178860	protein_coding
RRS1	ENSG00000179041	protein_coding
FARSA	ENSG00000179115	protein_coding
GATA2	ENSG00000179348	protein_coding
CRSP2	ENSG00000180182	protein_coding
OAZ2	ENSG00000180304	protein_coding
NRIP1	ENSG00000180530	protein_coding
NPM1	ENSG00000181163	protein_coding
SNRPE	ENSG00000182004	protein_coding
NOLA3	ENSG00000182117	protein_coding
AP1S2	ENSG00000182287	protein_coding
FAM33A	ENSG00000182628	protein_coding
NDN	ENSG00000182636	protein_coding
LCK	ENSG00000182866	protein_coding
FANCF	ENSG00000183161	protein_coding
NIPSNAP1	ENSG00000184117	protein_coding
KNTC1	ENSG00000184445	protein_coding
ZFP36L1	ENSG00000185650	protein_coding
SILV	ENSG00000185664	protein_coding
FLJ20105	ENSG00000186871	protein_coding
NAP1L1	ENSG00000187109	protein_coding
PTMA	ENSG00000187514	protein_coding
HSPA14	ENSG00000187522	protein_coding
USP7	ENSG00000187555	protein_coding
ZNF286A	ENSG00000187607	protein_coding
EIF4EBP1	ENSG00000187840	protein_coding
IER5L	ENSG00000188483	protein_coding
H2AFX	ENSG00000188486	protein_coding
TUBB	ENSG00000196230	protein_coding
ZNF470	ENSG00000197016	protein_coding
ZNF398	ENSG00000197024	protein_coding
HIST1H4C	ENSG00000197061	protein_coding
ADH5	ENSG00000197894	protein_coding
TEAD4	ENSG00000197905	protein_coding
PRIM1	ENSG00000198056	protein_coding
ZNF770	ENSG00000198146	protein_coding
FAM115A	ENSG00000198420	protein_coding
TXNRD1	ENSG00000198431	protein_coding
ZNF43	ENSG00000198521	protein_coding
KIAA0888	ENSG00000198780	protein_coding
SGMS1	ENSG00000198964	protein_coding
HIST2H2AA3	ENSG00000203812	protein_coding
C16orf34	ENSG00000206053	protein_coding
FLJ10769	ENSG00000213995	protein_coding
PHB2	ENSG00000215021	protein_coding
TRIM16	ENSG00000221926	protein_coding
VPS52	ENSG00000223501	protein_coding
PARG	ENSG00000227345	protein_coding
B3GALT4	ENSG00000235863	protein_coding
RBM14	ENSG00000239306	protein_coding
NME1	ENSG00000239672	protein_coding
ITGB4BP	ENSG00000242372	protein_coding
GNG10	ENSG00000242616	protein_coding
DPP3	ENSG00000254986	protein_coding
MRPL12	ENSG00000262814	protein_coding
NBPF15	ENSG00000266338	protein_coding
CD24	ENSG00000272398	protein_coding
NALP2	ENSG00000275399	protein_coding
NEFL	ENSG00000277586	protein_coding
EIF3S12	ENSG00000282986	protein_coding
