# Supplementary material for: ncStem: a comprehensive resource of curated and predicted ncRNAs in cancer stemness
Source: Database (Oxford). 2024 Aug 13;2024:baae081. doi: 10.1093/database/baae081 (PMC11321241; doi:10.1093/database/baae081)
Supplement: baae081_Supp [file baae081_supp.zip › suppl_data/Supplementary Table S2.xls]

## Sheet: Co-exprssion Network
Supplementary Table S2: the distribution of co-expression network size at different cutoffs and the number of predicted cancer stemness associated ncRNAs across 33 TCGA cancers.
Cancer	Net_Top0.1%_edges	Net_Top1%_edges	Net_Top5%_edges	Net_Top10%_edges	Net_Top20%_edges	Net_Top0.1%_PCG	Net_Top1%_PCG	Net_Top5%_PCG	Net_Top10%_PCG	Net_Top20%_PCG	Net_Top0.1%_mir	Net_Top1%_mir	Net_Top5%_mir	Net_Top10%_mir	Net_Top20%_mir	Net_Top0.1%_lnc	Net_Top1%_lnc	Net_Top5%_lnc	Net_Top10%_lnc	Net_Top20%_lnc	Net_Top0.1%_Prediction_mir	Net_Top1%_Prediction_mir	Net_Top5%_Prediction_mir	Net_Top10%_Prediction_mir	Net_Top20%_Prediction_mir	Net_Top0.1%_Prediction_lnc	Net_Top1%_Prediction_lnc	Net_Top5%_Prediction_lnc	Net_Top10%_Prediction_lnc	Net_Top20%_Prediction_lnc
ACC	11580	93830	439627	859365	1676232	2624	7136	13767	18031	22109	218	2268	12325	26102	54889	244	1117	2679	3445	3997	26	79	182	278	368	82	536	1968	2762	3665
BLCA	13132	123355	579791	1125263	2181146	2991	10050	18353	21936	24555	891	11896	55137	107112	205620	532	1828	3517	4242	4661	15	63	234	378	456	79	553	2460	3734	4554
BRCA	16352	133194	658216	1308165	2574703	4294	11962	19442	22443	24578	2512	18007	74385	137854	255194	825	2454	4078	4714	5029	24	149	297	366	391	152	823	2735	4190	4929
CESC	8184	107506	574104	1114009	2117644	2751	9967	19371	22710	24665	541	8211	48209	95459	183301	447	1731	3799	4451	4739	12	70	276	346	445	83	811	2816	3841	4605
CHOL	3566	35021	164021	319948	624989	1709	7751	16353	20220	23291	608	5528	24704	45483	83149	266	1398	3260	4103	4598	11	67	184	282	359	50	302	2046	3395	4400
COAD	19867	175566	918030	1761000	3267279	4259	10044	19236	20684	22299	591	7322	60508	60508	60508	317	1404	3563	3734	3915	3	30	98	94	93	102	589	1714	2301	3111
DLBC	6776	63717	314407	634809	1280075	1869	5408	10778	14208	18293	180	2020	11389	23210	46272	187	771	1819	2580	3473	10	54	190	282	375	46	199	764	1179	2005
ESCA	6483	79737	392534	769244	1508027	2557	9876	19108	22846	25509	1217	11270	47059	89168	166212	382	1890	4374	5529	6207	1	32	207	319	411	75	403	2202	3992	5636
GBM	11183	98610	480612	970757	1508027	2726	8385	16147	19711	25509	0	0	0	0	0	421	1505	3292	4253	6207	0	0	0	0	0	66	610	2658	3961	5285
HNSC	12929	135530	699738	1363631	2586588	3645	11650	19746	22692	24724	1734	14343	59682	111676	211535	550	2130	3726	4280	4584	22	82	246	366	444	114	909	2707	3805	4469
KICH	6124	56887	285371	572074	1128406	2140	7670	15016	19153	22747	192	3281	17753	35265	69778	249	1143	2917	3824	4458	17	62	206	300	350	79	556	2236	3344	4253
KIRC	13535	127434	594555	1181312	2355914	3238	10679	19091	22390	24728	1575	15465	61375	108961	193995	662	2327	4411	5111	5473	17	77	225	295	346	46	513	2580	4094	5311
KIRP	11630	113210	575342	1149599	2288322	3060	9772	17889	21469	24091	1110	11034	49087	92937	174955	650	2057	3693	4327	4727	22	102	246	320	391	87	538	1940	3021	4386
LAML	10724	73279	319917	612015	1187968	2675	9456	18077	21583	24023	889	7423	30832	56401	103100	519	2024	3918	4736	5322	7	48	190	261	302	138	852	3062	4360	5200
LGG	14470	121492	596802	1205337	2414884	3690	12344	20563	23239	25014	1582	14230	67886	134235	264237	591	2307	4362	5133	5544	28	139	338	443	470	69	915	3334	4749	5446
LIHC	17456	129331	633102	1261601	2461732	3349	9868	17962	21345	23724	1395	13750	57523	105152	193500	480	1524	3054	3643	3971	17	67	212	400	455	69	595	2081	2992	3812
LUAD	20279	132036	610575	1228108	2476468	3710	11352	19206	22220	24601	2460	15717	60839	110323	203443	957	2550	4227	4791	5045	41	129	290	373	428	65	357	2365	4103	4932
LUSC	9318	123923	643369	1267827	2448105	2764	10939	19766	22954	25124	1256	14188	64132	120889	227985	650	2413	4489	5090	5337	21	80	306	401	437	79	757	3456	4771	5251
MESO	9846	59852	271815	545961	1087423	1794	7205	15824	20350	23745	393	3351	15136	29203	57210	305	1249	3128	4048	4652	14	66	188	305	408	61	342	1983	3206	4433
OV	10713	117349	614066	1195587	2363573	3507	10899	19392	21895	24328	719	10295	52728	53576	53576	739	2594	4943	5328	5619	20	190	440	434	422	95	669	2867	4086	5332
PAAD	11085	107719	535805	1065627	2087795	3365	11529	19968	22973	24736	1009	10846	52744	100910	160499	575	2035	3909	4742	5126	17	101	267	331	402	148	837	2628	3675	4786
PCPG	11139	98654	465441	925567	1816758	2536	7914	15076	18981	22666	536	6186	33593	66645	128872	305	1176	2721	3680	4504	18	81	215	374	462	70	494	1769	2891	4168
PRAD	14177	130737	634913	1271863	2500001	3320	9841	17373	20959	23942	1694	12324	52699	98072	180793	403	1553	3328	4209	4827	22	105	244	331	366	145	753	2299	3487	4603
READ	20048	176151	819098	1638210	3181314	4237	11924	16716	18300	20314	848	14330	22753	22753	22753	255	1835	3083	3330	3637	2	32	45	44	43	119	533	1311	1984	2846
SARC	10834	86377	418894	848633	1708726	2346	7759	15899	20502	23882	353	3227	24079	55561	125622	494	1395	2930	3789	4434	10	45	191	281	374	77	304	1784	3227	4301
SKCM	10446	106824	594782	1225123	2377102	3421	9116	17115	21247	24374	1950	13159	56935	108920	192994	668	2033	3780	4480	4791	33	124	405	498	511	68	516	1766	2869	4369
STAD	18819	156139	682693	1295135	2460833	3548	10590	18549	22460	25492	2201	15199	62185	117211	220345	769	2626	4998	5845	6337	33	120	284	371	409	100	715	3175	4739	6094
TGCT	12099	136247	669508	1294846	2460833	4016	11525	18759	21820	25492	0	0	0	0	0	587	1884	3646	4575	6337	0	0	0	0	0	232	1059	3005	4107	5499
THCA	10567	108096	562965	1133926	2460833	2375	7635	15199	19238	25492	0	0	0	0	0	491	1687	3378	4254	6337	0	0	0	0	0	180	1052	2902	4023	5498
THYM	13765	122136	593999	1161268	2260301	3040	8764	15863	19502	22837	1078	13324	62969	118809	226747	413	1507	3073	3931	4649	34	116	313	405	520	157	816	1949	2809	3987
UCEC	23384	211106	1021454	1955187	3497001	3656	9392	17303	21153	23757	1470	15556	70800	132293	157363	432	1961	3778	4170	4264	17	87	192	292	287	119	795	1847	2682	3799
UCS	2579	30716	162023	326816	654263	1245	7253	16530	21013	24292	190	2196	12475	25960	54041	301	1465	3683	4620	5123	5	69	335	459	502	65	260	2330	3960	4986
UVM	12616	114555	566150	1136588	2216174	3435	7783	13382	16791	19855	421	6002	31843	63741	99897	229	1008	2265	2936	3436	16	72	201	314	376	104	454	1110	1624	2326

## Sheet: Regulatory Network
Supplementary Table S2: the distribution of regulatory network size at different cutoffs and the number of predicted cancer stemness associated ncRNAs across 33 TCGA cancers.
Cancer	Net_Top0.1%_edges	Net_Top1%_edges	Net_Top5%_edges	Net_Top10%_edges	Net_Top20%_edges	Net_Top0.1%_PCG	Net_Top1%_PCG	Net_Top5%_PCG	Net_Top10%_PCG	Net_Top20%_PCG	Net_Top0.1%_mir	Net_Top1%_mir	Net_Top5%_mir	Net_Top10%_mir	Net_Top20%_mir	Net_Top0.1%_lnc	Net_Top1%_lnc	Net_Top5%_lnc	Net_Top10%_lnc	Net_Top20%_lnc	Net_Top0.1%_Prediction_mir	Net_Top1%_Prediction_mir	Net_Top5%_Prediction_mir	Net_Top10%_Prediction_mir	Net_Top20%_Prediction_mir	Net_Top0.1%_Prediction_lnc	Net_Top1%_Prediction_lnc	Net_Top5%_Prediction_lnc	Net_Top10%_Prediction_lnc	Net_Top20%_Prediction_lnc
BRCA	19	85	284	442	729	12	61	175	266	409	24	149	297	366	391	4	6	20	24	29	1	8	15	28	29	0	0	3	0	2
CESC	12	30	118	238	394	14	31	111	189	304	12	70	276	346	445	7	10	16	25	30	1	4	5	8	15	0	0	2	2	2
CHOL	4	13	59	98	181	4	12	43	70	123	11	67	184	282	359	4	7	8	11	17	0	1	4	4	9	0	0	0	1	0
COAD	5	19	116	165	236	6	24	104	152	220	3	30	98	94	93	4	6	18	23	33	0	2	5	5	5	0	1	3	3	3
DLBC	3	11	32	73	143	5	13	36	78	146	10	54	190	282	375	0	2	6	7	10	1	3	1	4	5	0	0	0	0	0
ESCA	11	35	116	200	366	13	40	99	167	275	1	32	207	319	411	6	8	14	19	23	0	1	6	16	19	0	0	1	2	4
GBM	5	15	37	85	366	5	18	47	105	275	0	0	0	0	0	5	10	13	17	23	0	0	0	0	0	0	0	0	0	3
HNSC	12	57	205	348	617	9	50	160	245	384	22	82	246	366	444	5	6	14	18	30	0	2	7	10	21	0	0	4	2	4
KICH	5	13	56	103	183	5	14	54	100	155	17	62	206	300	350	4	5	9	11	20	0	0	2	3	8	0	0	2	4	3
KIRC	7	43	162	280	485	6	36	123	212	353	17	77	225	295	346	2	2	8	15	27	0	2	7	12	19	0	0	0	1	1
KIRP	3	22	97	178	367	3	24	92	158	308	22	102	246	320	391	2	4	16	21	31	0	3	6	9	10	0	1	3	3	3
LAML	11	32	76	134	199	12	37	80	131	180	7	48	190	261	302	6	10	12	16	20	1	2	2	4	5	0	0	1	1	1
LGG	8	72	198	338	588	8	62	151	241	387	28	139	338	443	470	4	9	20	24	31	2	6	8	11	20	0	0	4	3	2
LIHC	12	46	164	273	460	9	44	129	204	337	17	67	212	400	455	3	7	15	18	27	1	7	5	8	12	0	0	2	2	2
LUAD	12	70	196	318	515	11	45	127	207	315	41	129	290	373	428	4	6	13	17	25	3	6	16	13	19	0	0	2	2	1
LUSC	13	59	175	279	478	11	46	140	222	337	21	80	306	401	437	7	9	20	23	35	2	3	8	6	23	0	0	1	1	1
MESO	10	25	67	109	184	11	25	57	94	148	14	66	188	305	408	6	7	9	10	15	1	3	6	10	8	0	0	0	0	2
OV	13	29	87	114	181	11	34	87	121	195	20	190	440	434	422	7	8	12	16	19	2	2	10	10	10	0	0	3	3	1
PAAD	5	35	138	234	397	5	34	112	200	307	17	101	267	331	402	4	8	15	18	27	1	4	9	12	17	0	0	1	2	3
PCPG	3	13	61	112	203	3	15	66	114	187	18	81	215	374	462	2	3	9	15	20	0	1	5	5	7	0	0	2	3	4
PRAD	9	70	205	330	585	10	62	158	241	393	22	105	244	331	366	4	7	12	19	31	0	10	13	18	24	0	1	2	1	2
READ	7	22	64	117	192	9	25	69	115	185	2	32	45	44	43	4	8	16	25	35	1	1	2	1	1	0	0	2	3	3
SARC	11	27	101	194	365	11	26	85	156	276	10	45	191	281	374	7	8	13	19	24	2	4	7	11	21	0	0	1	3	2
SKCM	23	61	152	249	455	16	45	113	166	292	33	124	405	498	511	6	13	16	22	31	5	6	14	12	14	0	0	0	1	4
STAD	16	71	174	269	451	13	48	123	190	307	33	120	284	371	409	6	7	13	16	18	5	5	17	19	21	0	0	0	1	0
TGCT	8	24	83	126	451	8	27	91	134	307	0	0	0	0	0	5	11	19	20	18	0	0	0	0	0	0	1	2	3	0
THCA	3	7	39	70	451	3	10	52	95	307	0	0	0	0	0	3	4	15	19	18	0	0	0	0	0	0	0	4	2	0
THYM	6	45	204	322	522	7	40	138	204	324	34	116	313	405	520	1	7	13	15	21	1	2	5	10	18	0	0	3	3	1
UCEC	9	57	181	280	374	8	39	128	186	257	17	87	192	292	287	4	7	13	18	21	1	3	9	11	12	0	0	2	2	1
UCS	9	21	68	101	160	8	18	50	84	134	5	69	335	459	502	6	7	11	15	15	1	6	12	10	14	0	0	1	0	0
UVM	0	9	69	131	226	0	8	62	115	194	16	72	201	314	376	0	2	9	15	22	0	0	4	9	12	0	2	1	3	4
