# Supplementary material for: ncStem: a comprehensive resource of curated and predicted ncRNAs in cancer stemness
Source: Database (Oxford). 2024 Aug 13;2024:baae081. doi: 10.1093/database/baae081 (PMC11321241; doi:10.1093/database/baae081)
Supplement: baae081_Supp [file baae081_supp.zip › suppl_data/Supplementary Table S3.xls]

## Sheet: PncRNAs_Stem vs DEncRNAs_LHSI
Supplementary Table S3: the comparisons of PncRNAs_Stem and DEncRNAs_LHSI for each cancer type.
PncRNAs_Stem: the predicted cancer stemness associated ncRNAs
DEncRNAs_LHSI: the differentially expressed ncRNAs between TCGA cancer samples with low stemness index and high stemness index
Cancer	#(DEncRNAs_LHSI)	#(PncRNAs_Stem by co-expression network)	overlap	p_value	#(PncRNAs_Stem by regulatory network)	overlap	p_value
ACC	1042	4064	542	0	18	4	0.0196979
BLCA	2371	5014	908	4.54e-169	27	8	0.0232807
BRCA	3319	5320	1373	0	42	15	0.00802693
CESC	1428	5055	631	1.04e-198	22	5	0.0296209
CHOL	121	4782	67	0	12	1	0.0797413
COAD	1806	3214	403	9e-23	12	4	0.0287733
DLBC	251	2421	64	1.44e-12	7	1	0.0963896
ESCA	1912	6082	1244	0	28	9	0.00219325
GBM	1397	6755	1001	0	3	1	0.221978
HNSC	2169	4916	960	0	33	9	0.0164792
KICH	586	4622	351	0	13	3	0.00833387
KIRC	1923	5672	945	0	23	3	0.474165
KIRP	2521	4805	1036	1.75e-276	19	5	0.128586
LAML	1171	5507	770	0	9	3	0.0186752
LGG	2928	5922	1733	0	31	14	0.00020371
LIHC	2557	4280	989	4.83e-255	18	6	0.0379244
LUAD	2953	5377	1200	2.90974e-257	29	8	0.103881
LUSC	2792	5685	1395	0	30	10	0.0149026
MESO	439	4859	254	0	19	1	0.384193
OV	1674	5794	807	3.20e-319	14	5	0.00772673
PAAD	1325	5227	791	0	28	2	0.639486
PCPG	1938	4646	1087	0	14	7	0.000347609
PRAD	2093	4996	1069	0	32	6	0.178511
READ	1131	2900	411	5.7e-141	7	1	0.375174
SARC	2106	4685	953	0	26	12	1.70193e-05
SKCM	2671	4915	1178	0	28	12	0.000438444
STAD	2673	6527	1627	0	29	17	1.03956e-07
TGCT	4775	6859	3073	0	4	2	0.303492
THCA	1694	6605	1026	0	4	0	1
THYM	4401	4548	2493	0	25	18	1.17865e-06
UCEC	2781	4121	835	9.06e-89	19	7	0.0223789
UCS	176	5493	104	0	20	0	1
UVM	341	2729	98	1.25e-20	20	1	0.326339

## Sheet: PncRNAs_Stem vs DEncRNAs_TN
Supplementary Table S3: the comparisons of PncRNAs_Stem and DEncRNAs_TN for each cancer type.
PncRNAs_Stem: the predicted cancer stemness associated ncRNAs
DEncRNAs_TN: the differentially expressed ncRNAs between tumor and normal samples
Cancer	#(DEncRNAs_TN)	#(PncRNAs_Stem by co-expression network)	overlap	p_value	#(PncRNAs_Stem by regulatory network)	overlap	p_value
ACC	144	4064	90	0	18	0	1
BLCA	74	5014	56	0	27	0	1
BRCA	128	5320	79	0	42	0	1
CESC	250	5055	149	0	22	1	0.27
COAD	180	3214	99	0	12	1	0.12
DLBC	247	2421	50	1.27e-05	7	0	1
ESCA	118	6082	56	1.18e-19	28	0	1
GBM	238	6755	146	0	3	0	1
HNSC	44	4916	27	0	33	1	0.09
KICH	186	4622	113	0	13	0	1
KIRC	121	5672	79	0	23	0	1
KIRP	96	4805	61	0	19	0	1
LAML	491	5507	224	8.16e-71	9	1	0.23
LGG	194	5922	112	0	31	0	1
LIHC	68	4280	37	0	18	0	1
LUAD	183	5377	124	0	29	0	1
LUSC	238	5685	156	0	30	0	1
OV	352	5794	217	0	14	1	0.25
PAAD	153	5227	73	1.5e-30	28	0	1
PRAD	140	4996	88	0	32	1	0.23
READ	206	2900	106	0	7	1	0.08
SKCM	247	4915	159	0	28	1	0.33
STAD	111	6527	50	1.29e-12	29	1	0.19
TGCT	1102	6859	581	0	4	1	0.23
THCA	210	6605	134	0	4	0	1
THYM	412	4548	165	2.59e-41	25	0	1
UCEC	319	4121	194	0	19	0	1
UCS	314	5493	176	0	20	0	1
